# Supplementary material for: Heterologous Expression of ZmAHL10 Gene Enhances Low Nitrogen Tolerance in Transgenic Arabidopsis
Source: Plants (Basel). 2026 Mar 31;15(7):1062. doi: 10.3390/plants15071062 (PMC13074375; doi:10.3390/plants15071062)
Supplement: Supplementary file 1 [file plants-15-01062-s001.zip]

Archive with 4 entries (4 files):
- Supplementary figures.pdf
- Supplementary table S1.xlsx
- Supplementary table S2.xlsx
- Supplementary table S3.xlsx
