# Supplementary material for: Heterologous Expression of ZmAHL10 Gene Enhances Low Nitrogen Tolerance in Transgenic Arabidopsis
Source: Plants (Basel). 2026 Mar 31;15(7):1062. doi: 10.3390/plants15071062 (PMC13074375; doi:10.3390/plants15071062)
Supplement: Supplementary file 1 [file plants-15-01062-s001.zip › Supplementary table S1.xlsx]

## Sheet: 11
Sequence ID	Number of Amino Acid	Molecular Weight	Theoretical pI	Instability Index	Aliphatic Index	Grand Average of Hydropathicity	Location
transcript:Zm00001eb381980	309	31088.7	5.08	58.51	76.21	-0.232	nucl: 10, cyto: 2, mito: 1, cysk: 1
transcript:Zm00001eb390500	415	43562.7	11.71	78.89	59.9	-0.54	nucl: 14
transcript:Zm00001eb415680	291	28732.3	6.83	65.9	75.22	-0.073	E.R.: 4.5, E.R._plas: 3.5, mito: 3, vacu: 2, cyto: 1.5, plas: 1.5, cyto_pero: 1.5, nucl: 1
transcript:Zm00001eb065740	380	39507.3	9.97	68.29	61.95	-0.478	nucl: 14
transcript:Zm00001eb196670	353	36133.6	9.86	62.22	66.2	-0.235	nucl: 12, cyto: 2
transcript:Zm00001eb199940	369	36662.1	10.2	56.33	60.68	-0.218	nucl: 3, mito: 3, vacu: 2, E.R._plas: 2, plas: 1.5, E.R.: 1.5, chlo: 1, golg: 1, cyto_pero: 1
transcript:Zm00001eb035320	376	37426.3	10.33	52.82	61.6	-0.242	chlo: 4, plas: 3.5, E.R._plas: 3, cyto: 1.5, E.R.: 1.5, cyto_pero: 1.5, nucl: 1, mito: 1, vacu: 1
transcript:Zm00001eb434070	414	43251.1	9.9	71.56	70.56	-0.3	E.R.: 2.5, nucl: 2, mito: 2, vacu: 2, golg: 2, E.R._plas: 2, cyto: 1.5, cyto_pero: 1.5, chlo: 1
transcript:Zm00001eb252580	324	31938.6	6.6	62.71	66.27	-0.248	chlo: 5, cyto_nucl: 2.33333, cyto_pero: 2.33333, cyto: 2, nucl: 1.5, pero: 1.5, mito: 1, plas: 1, vacu: 1, golg: 1
transcript:Zm00001eb188840	317	31472.1	6.07	62.05	69.24	-0.25	chlo: 4, cyto_nucl: 2.83333, nucl: 2.5, cyto_pero: 2.33333, cyto: 2, pero: 1.5, mito: 1, plas: 1, vacu: 1, golg: 1
transcript:Zm00001eb428380	310	31269.7	6.04	54	68.35	-0.319	nucl: 4, E.R.: 2.5, mito: 2, cyto_pero: 2, E.R._plas: 2, cyto: 1.5, pero: 1.5, chlo: 1, vacu: 1
transcript:Zm00001eb316850	375	37028.8	10.03	58.34	64.83	-0.249	nucl: 13, plas: 1
transcript:Zm00001eb270060	296	30897.6	11.17	58	82.06	-0.194	chlo: 4, mito: 3, vacu: 3, nucl: 1, cyto: 1, plas: 1, pero: 1
transcript:Zm00001eb101980	378	37191.7	10.12	59.55	61.3	-0.286	nucl: 13, golg: 1
transcript:Zm00001eb038860	269	26803.2	6.92	49.49	67.96	-0.191	nucl: 7, cyto: 4, chlo: 2, mito: 1
transcript:Zm00001eb012080	273	27622.7	6.54	54.91	65.82	-0.342	nucl: 13, cyto: 1
transcript:Zm00001eb315380	351	36428.4	7.72	60.45	72.36	-0.291	, cyto: 3.5, E.R.: 3.5, E.R._plas: 3, cyto_pero: 2.5, nucl: 2, mito: 2, plas: 1.5, vacu: 1
transcript:Zm00001eb428370	407	41063.1	8.37	50.47	63.86	-0.293	nucl: 14
transcript:Zm00001eb339520	203	20676	9.75	47.36	88.03	0.263	mito: 7, chlo: 3, vacu: 2, golg: 1, cyto_nucl: 1
transcript:Zm00001eb238350	309	31549.3	6.04	49.81	73.98	-0.261	nucl: 4, E.R.: 2.5, chlo: 2, E.R._plas: 2, cyto: 1, mito: 1, vacu: 1, pero: 1, golg: 1
transcript:Zm00001eb101060	344	36038.7	6.99	66.73	66.74	-0.426	nucl: 8, cyto: 3, chlo: 2, plas: 1
transcript:Zm00001eb259170	245	24577.8	6.3	53.4	72.94	-0.148	cyto: 4.5, E.R.: 3.5, E.R._plas: 3.5, cyto_pero: 3, plas: 2.5, vacu: 2, mito: 1
transcript:Zm00001eb024570	417	42881.4	9.57	64.82	57.03	-0.407	plas: 3.5, E.R._plas: 2.5, chlo: 2, extr: 2, vacu: 2, cyto: 1.5, cyto_pero: 1.5, nucl: 1, mito: 1
transcript:Zm00001eb259240	327	32411	8.84	32.42	62.63	-0.229	nucl: 14
transcript:Zm00001eb175780	265	26406.9	7.92	49.24	69.28	-0.183	nucl: 10, cyto: 3, chlo: 1
transcript:Zm00001eb204390	320	32880.5	5.92	49.6	72.94	-0.36	nucl: 3.5, cyto_nucl: 3.5, cyto: 2.5, chlo: 2, pero: 2, mito: 1, vacu: 1, E.R.: 1, golg: 1
transcript:Zm00001eb172270	299	29525.2	5.95	66.19	76.56	-0.048	E.R.: 4.5, E.R._plas: 3.5, mito: 3, cyto: 1.5, plas: 1.5, cyto_pero: 1.5, chlo: 1, nucl: 1, vacu: 1
transcript:Zm00001eb404380	573	59679	7.28	44.02	72.43	-0.23	nucl: 12, cyto: 1, vacu: 1
transcript:Zm00001eb230800	265	26537.2	9.26	51.16	82.87	0.114	chlo: 5, mito: 5, cyto_nucl: 2, nucl: 1.5, cyto: 1.5, extr: 1
transcript:Zm00001eb387910	271	27805.6	7.82	59.91	77.12	-0.222	nucl: 7, cyto: 4, chlo: 1, mito: 1, plas: 1
transcript:Zm00001eb281290	317	32371	9.54	67.27	55.77	-0.372	nucl: 14
transcript:Zm00001eb190840	400	40546.3	6.67	38.89	66.12	-0.243	E.R.: 4.5, nucl: 3, E.R._plas: 3, mito: 2, vacu: 2, cyto: 1.5, cyto_pero: 1.5
transcript:Zm00001eb072420	309	31018.6	6.12	59.01	70.45	-0.261	nucl: 3.5, cyto_nucl: 3.5, cyto: 2.5, E.R.: 2.5, mito: 2, E.R._plas: 2, chlo: 1, vacu: 1, pero: 1
transcript:Zm00001eb092800	358	36464.9	8	65.29	66.65	-0.232	nucl: 12, cyto: 2
transcript:Zm00001eb173650	222	22533.3	6.56	58.08	69.82	-0.107	vacu: 10, plas: 2, extr: 2
