# Supplementary material for: Heterologous Expression of ZmAHL10 Gene Enhances Low Nitrogen Tolerance in Transgenic Arabidopsis
Source: Plants (Basel). 2026 Mar 31;15(7):1062. doi: 10.3390/plants15071062 (PMC13074375; doi:10.3390/plants15071062)
Supplement: Supplementary file 1 [file plants-15-01062-s001.zip › Supplementary table S2.xlsx]

## Sheet: Sheet1
Gene	V33-normal	V33-drought	V33-LN	V37-normal	V37-drought	V37-LN
Zm00001eb012080	7.38667	9.62667	5.29	34.9567	14.39	17.35
Zm00001eb024570	1.69	2.66667	2.47333	0.6	1.11667	0.616667
Zm00001eb035320	14.5033	41.0967	46.2867	27.7133	31.7233	36.7933
Zm00001eb038860	0.116667	0.076667	0.01	0.01	0.033333	0.013333
Zm00001eb065740	6.97	9.83667	19.8767	28.17	33.0633	40.9133
Zm00001eb092800	0.383333	0.813333	3.95	0.413333	0.036667	0.316667
Zm00001eb101980	1.13667	6.73667	12.6333	18.6	15.4533	29.2833
Zm00001eb173650	10.7333	12.5067	13.3033	12.7667	15.91	11.5233
Zm00001eb188840	0.07	0.13	0.16	0.06	0.323333	0.153333
Zm00001eb190840	2.37333	10.2233	5.59667	2.10667	6.86	2.23667
Zm00001eb196670	0.016667	0.186667	0.336667	0.293333	0.216667	0.746667
Zm00001eb199940	4.62667	16.96	15.39	14.3567	12.1433	15.7767
Zm00001eb238350	0.11	0.076667	0.02	0.02	0.093333	0.02
Zm00001eb252580	0.02	0.06	0.076667	0.356667	0.306667	0.946667
Zm00001eb259240	3.8	8.44	6.31333	4.46667	6.58	4.31
Zm00001eb281290	6.49333	16.3133	17.4967	22.5433	24.29	29.4833
Zm00001eb316850	0.07	0.213333	0.17	0.01	0.01	0.063333
Zm00001eb381980	0.073333	0.206667	0.243333	0.066667	0.04	0.013333
Zm00001eb390500	0.886667	3.76333	3.06333	6.56667	8.90333	7.48
Zm00001eb404380	0.67	1.34	2.03	1.11333	1.80667	1.08333
Zm00001eb428370	13.71	30.35	20.2867	15.3933	18.6233	20.5067
Zm00001eb434070	43.66	27.6467	59.8967	73.2533	56.62	79.6367
