# Supplementary material for: Heterologous Expression of ZmAHL10 Gene Enhances Low Nitrogen Tolerance in Transgenic Arabidopsis
Source: Plants (Basel). 2026 Mar 31;15(7):1062. doi: 10.3390/plants15071062 (PMC13074375; doi:10.3390/plants15071062)
Supplement: Supplementary file 1 [file plants-15-01062-s001.zip › Supplementary table S3.xlsx]

## Sheet: Sheet1
Primer	Sequences
ZmActin-1	5'-GCCTATCGTATGTGACAATGGCACTGG -3'
	5'-CCAAGAGAGGCATCCTGACACTGAAGT -3'
AtActin	5'- CCACATGCTATTCTGCGTTTGGACC -3'
	5'- CATCCCTTACGATTTCACGCTCTGC -3'
ZmAHL10-qPCR	5'- caccaacaagaagcacgtgg -3'
	5'- ttgagcctaagcgagtcgtc -3'
atahl10-mutant	LP: 5'- GTGCTGGCTGGAGAGGTATC -3'
	BP: 5'- ATTTTGCCGATTTCGGAAC -3'
	RP: 5'- TGGTTCCGAAAGTACCTCAAC -3'
ZmAHL10-GFP	5'- CGGGGGACGAGCTCGGTACCatgatggaggtgagcccgt -3'
	5'- TTGCTCACCATGGTGTCGACtcatttccagaacagaccgg -3'
